# Supplementary material for: NKG2A-mediated immune modulation of natural killer cells by Staphylococcus aureus
Source: J Immunol. 2025 Aug 7;214(12):3332–44. doi: 10.1093/jimmun/vkaf174 (PMC12726069; doi:10.1093/jimmun/vkaf174)
Supplement: vkaf174_Supplementary_Data [file vkaf174_supplementary_data.zip]

Archive with 1 entries (1 files):
- Davies et al supplementary material FINAL - Jun 2025.pdf
